# Supplementary material for: The Prevalence of Antimicrobial Resistance Genes in the Environments of Small Ruminant Farms from Central Portugal
Source: Antibiotics (Basel). 2025 Jun 4;14(6):576. doi: 10.3390/antibiotics14060576 (PMC12189902; doi:10.3390/antibiotics14060576)
Supplement: Supplementary file 1 [file antibiotics-14-00576-s001.zip › SupplementaryMaterial.xlsx]

## Sheet: Table1
		Sheep Sample	Breed	Municipality	Herd Size	ARG Presence	No. ARG Classes	Classes
								Tetracyclines				β-lactamase			Macrolide	Sulfonamides
								tetA	tetC	tetM	tetW	blaCTX-M-9like	blaCTX-M-15like	blaTEM	ermB	sul1	sul2
		O1	Serra da Estrela	Viseu	85	P	1	-	-	-	-	-	-	P	-	-	-
		O2	Serra da Estrela	Seia	105	P	1	-	-	-	-	-	-	P	-	-	-
		O3	Unidentified	Seia	75	-	0	-	-	-	-	-	-	-	-	-	-
		O4	Serra da Estrela	Gouveia	29	P	1	-	-	-	-	-	-	P	-	-	-
		O5	Unidentified	Seia	50	P	4	P	-	P	P	-	-	P	P	P	P
		O6	Unidentified	Tabua	100	P	1	-	-	-	-	-	-	P	-	-	-
		O7	Unidentified	Oliveira do Hospital	103	P	4	P	P	P	P	-	-	-	P	P	P
		O8	Unidentified	Arganil	36	P	4	P	P	P	P	-	-	P	P	P	P
		O9	Serra da Estrela	Seia	27	P	4	P	P	P	P	-	-	P	P	P	P
		O10	Serra da Estrela	Nelas	700	P	3	P	P	P	P	-	-	-	P	-	P
		O11	Serra da Estrela	Nelas	180	P	4	P	P	-	P	-	-	P	P	P	P
		O12	Serra da Estrela	Nelas	64	P	4	P	P	P	P	-	-	P	P	P	P
		O13	Serra da Estrela	Oliveira do Hospital	159	P	1	-	-	-	-	-	-	P	-	-	-
		O14	Serra da Estrela	Oliveira do Hospital	56	P	1	-	-	-	-	-	-	P	-	-	-
		O15	Serra da Estrela	Oliveira do Hospital	94	P	1	-	-	-	-	-	-	P	-	-	-
		O16	Serra da Estrela	Oliveira do Hospital	90	P	2	-	-	-	-	-	-	P	-	P	P
		O17	Serra da Estrela	Gouveia	111	-	0	-	-	-	-	-	-	-	-	-	-
		O18	Serra da Estrela	Gouveia	118	P	1	-	-	-	-	-	-	P	-	-	-
		O20	Unidentified	Gouveia	56	P	1	-	-	-	-	-	-	P	-	-	-
		O21	Unidentified	Gouveia	168	-	0	-	-	-	-	-	-	-	-	-	-
		O22	Serra da Estrela	Gouveia	250	P	1	-	-	-	-	-	-	P	-	-	-
		O23	Serra da Estrela	Seia	183	P	1	-	-	-	-	-	-	P	-	-	-
		O24	Serra da Estrela	S. Pedro do Sul	13	P	4	P	P	P	P	-	-	P	P	P	P
		O25	Serra da Estrela	S. Pedro do Sul	15	P	4	P	P	P	P	-	-	P	P	P	-
		O26	Churra do Campo	CasteloBranco	400	P	4	P	P	P	P	-	-	P	P	P	P
		O27	Unidentified	S. Pedro do Sul	179	P	1	-	-	-	-	-	-	P	-	-	-
		O28	Unidentified	S. Pedro do Sul	30	P	4	P	P	P	P	-	-	P	P	P	P
		O29	Unidentified	S. Pedro do Sul	7	P	4	P	P	P	P	-	-	P	P	P	P
		O30	Merino Preto	Penamacor	285	-	0	-	-	-	-	-	-	-	-	-	-
		O31	Unidentified	Idanha-a-Nova	3000	P	3	-	P	P	P	-	P	P	-	P	P
		O32	Unidentified	Penamacor	74	P	2	-	-	-	-	-	-	P	-	P	-
		O33	Unidentified	Penamacor	80	P	1	-	-	-	-	-	-	P	-	-	-
		O34	Merino Preto	Penamacor	Undetermined	P	4	-	P	-	-	-	-	P	P	P	P
		O35	Unidentified	Penamacor	Undetermined	-	0	-	-	-	-	-	-	-	-	-	-
		O36	Unidentified	Penamacor	83	P	1	-	-	-	-	-	-	P	-	-	-
		O37	Unidentified	Penamacor	105	-	0	-	-	-	-	-	-	-	-	-	-
		O38	Unidentified	Celorico da Beira	10	P	1	-	-	-	-	-	-	P	-	-	-
		O39	Unidentified	Celorico da Beira	50	-	0	-	-	-	-	-	-	-	-	-	-
		O41	Bordaleira	Aguiar da Beira	187	P	1	-	-	-	-	-	-	P	-	-	-
		O42	Unidentified	Aguiar da Beira	146	P	1	-	-	-	-	-	-	P	-	-	-
		O43	Unidentified	Aguiar da Beira	265	P	4	-	P	P	P	-	-	P	P	P	P
		O45	Serra da Estrela	Celorico da Beira	24	P	1	-	-	-	-	-	-	P	-	-	-
		O46	Unidentified	Celorico da Beira	30	P	1	-	-	-	-	-	-	P	-	-	-
		O47	Crossbreed	Aguiar da Beira	Undetermined	-	0	-	-	-	-	-	-	-	-	-	-
		O51	Crossbreed	Fornos de Algodres	Undetermined	-	0	-	-	-	-	-	-	-	-	-	-
		P.: Presence

## Sheet: Table2
		Goat Sample	Breed	Municipality	Herd Size	ARG Presence	No. ARG Classes	Classes
								Tetracyclines				β-lactamase			Macrolide	Sulfonamides
								tetA	tetC	tetM	tetW	blaCTX-M-9like	blaCTX-M-15like	blaTEM	ermB	sul1	sul2
		C1	Serrana Jarmelista ecotype	Viseu	29	P	2	-	-	-	P	-	-	P	-	-	-
		C2	Unidentified	Arganil	63	-	0	-	-	-	-	-	-	-	-	-	-
		C3	Unidentified	Seia	27	P	4	P	P	P	P	P	P	P	P	P	P
		C4	Unidentified	S. Pedro do Sul	33	-	0	-	-	-	-	-	-	-	-	-	-
		C5	Unidentified	S. Pedro do Sul	6	P	4	P	P	P	P	-	-	P	P	P	P
		C6	Unidentified	Gouveia	19	P	1	-	-	-	-	-	-	P	-	-	-
		C8	Unidentified	S. Pedro do Sul	9	P	2	-	-	P	P	-	-	-	-	P	P
		C9	Unidentified	S. Pedro do Sul	9	P	3	P	P	P	P	-	P	-	P	P	P
		C10	Unidentified	Arganil	117	P	3	P	P	P	P	-	-	P	-	P	P
		C11	Unidentified	S. Pedro do Sul	14	P	2	-	-	-	-	-	-	P	-	-	P
		C12	Unidentified	S. Pedro do Sul	14	P	1	-	-	-	-	-	-	P	-	-	-
		C13	Murciana Granadiana	Penamacor	800	P	1	-	-	-	-	-	-	P	-	-	-
		C14	Unidentified	Penamacor	130	P	1	-	-	-	-	-	-	P	-	-	-
		C15	Unidentified	Celorico da Beira	20	P	4	P	P	P	P	P	-	P	P	P	P
		C17	Unidentified	Aguiar da Beira	20	P	3	P	P	-	P	-	-	P	-	P	P
		C18	Unidentified	Aguiar da Beira	24	P	2	-	-	P	P	-	-	P	-	-	-
		C20	Unidentified	Aguiar da Beira	164	P	4	P	P	P	P	-	P	P	P	P	P
		C21	Unidentified	Aguiar da Beira	302	P	4	P	P	P	P	-	P	P	P	P	P
		C22	Unidentified	Aguiar da Beira	155	P	4	P	P	P	P	-	P	P	P	P	P
		C24	Murciana	Fornos de Algodres	282	P	4	P	P	-	-	-	-	P	P	P	P
		P.: Precense
